# Supplementary material for: Synthesis and Characterization of Dendronized Gold Nanoparticles Bearing Charged Peripheral Groups with Antimicrobial Potential
Source: Nanomaterials (Basel). 2022 Jul 29;12(15):2610. doi: 10.3390/nano12152610 (PMC9370457; doi:10.3390/nano12152610)
Supplement: Supplementary file 1 [file nanomaterials-12-02610-s001.zip]

Archive with 1 entries (1 files):
- nanomaterials-1794582-supplementary.pdf
